# Supplementary material for: Regulation of hlh-2 transcription during specification of the anchor cell of the C. elegans hermaphrodite gonad
Source: G3 (Bethesda). 2025 Dec 2;16(2):jkaf288. doi: 10.1093/g3journal/jkaf288 (PMC12869078; doi:10.1093/g3journal/jkaf288)
Supplement: jkaf288_Supplementary_Data [file jkaf288_supplementary_data.zip]

Archive with 4 entries (4 files):
- Supplemental_Figure_1_G3-2025-406240.tif
- Supplemental_Figure_2_G3-2025-406240.tif
- Supplemental_Figure_3_G3-2025-406240.tif
- Supplemental_Tables_G3-2025-406240.docx
